# Supplementary material for: Development and usability of a hospital standardized ADL ratio (HSAR) for elderly patients with cerebral infarction: a retrospective observational study using administrative claim data from 2012 to 2019 in Japan
Source: BMC Geriatr. 2023 Apr 18;23:235. doi: 10.1186/s12877-023-03957-4 (PMC10114477; doi:10.1186/s12877-023-03957-4)
Supplement: Supplementary file 1 — Additional file 1: Table S1. Demographic characteristics in each period. [file 12877_2023_3957_MOESM1_ESM.xlsx]

## Sheet: TableS1
Table S1. Demographic characteristics in each period
Characteristics		2012-2013			2014-2015			2016-2017			2018-2019
		Maintenance of ADLs (n=6,013)	Decline of ADLs (n=3,546)		Maintenance of ADLs (n=4,895)	Decline of ADLs (n=3,653)		Maintenance of ADLs (n=5,239)	Decline of ADLs (n=3,927)		Maintenance of ADLs (n=5,146)	Decline of ADLs (n=3,937)
Age	median (IQR)	76.0 (71.0-81.0)	82.0 (76.0-87.0)		76.0 (71.0-82.0)	83.0 (76.0-88.0)		76.0 (70.0-82.0)	83.0 (77.0-88.0)		77.0 (71.0-82.0)	83.0 (77.0-89.0)
Male sex	n (%)	3,534 (58.8)	1,647 (46.4)		2,993 (61.1)	1,684 (46.1)		3,223 (61.5)	1,888 (47.5)		3,098 (60.2)	1,814 (46.1)
Surgery	n (%)	276 (4.6)	458 (12.9)		280 (5.7)	483 (13.2)		308 (5.9)	586 (14.8)		366 (7.1)	582 (14.8)
CCI	n (%)
Score 0		4,761 (79.2)	2,346 (66.2)		3,677 (75.1)	2,223 (60.9)		3,935 (75.1)	2,418 (60.9)		3,918 (76.1)	2,407 (61.1)
Score 1-2		1,134 (18.9)	1,005 (28.3)		1,083 (22.1)	1,186 (32.5)		1,151 (22.0)	1,301 (32.8)		1,100 (21.4)	1,285 (32.6)
Score 3+		118 (2.0)	195 (5.5)		135 (2.8)	244 (6.7)		153 (2.9)	251 (6.3)		128 (2.5)	245 (6.2)
PRS	n (%)
0-2		4,824 (80.2)	1,688 (47.6)		4,378 (89.4)	2,094 (57.3)		4,709 (89.9)	2,202 (55.4)		4,691 (91.2)	2,228 (56.5)
3-5		1,189 (19.8)	1,858 (52.4)		517 (10.6)	1,559 (42.7)		530 (10.1)	1,770 (44.6)		455 (8.8)	1,709 (43.4)
JCS	n (%)
1-3		5,829 (96.9)	2,831 (79.8)		4,714 (96.3)	2,968 (81.2)		5,107 (97.5)	3,199 (80.5)		5,009 (97.3)	3,204 (81.4)
10+		184 (3.1)	715 (20.2)		181 (3.7)	685 (18.8)		132 (2.5)	773 (19.5)		137 (2.7)	733 (18.6)
Timing of symptom	n (%)
Within 3days		5,555 (92.4)	3,307 (93.3)		4,580 (93.6)	3,474 (95.1)		4,860 (92.8)	3,733 (94.0)		4,772 (92.7)	3,689 (93.7)
After 4days		458 (7.6)	239 (6.7)		315 (6.4)	179 (4.9)		379 (7.2)	239 (6.0)		374 (7.3)	248 (6.3)
Residence before admission	n (%)
Home					4,731 (96.6)	2,883 (78.9)		5,070 (96.8)	3,054 (76.9)		4,971 (96.6)	3,012 (76.5)
Hospital					94 (1.9)	178 (4.9)		88 (1.7)	219 (5.5)		70 (1.4)	194 (4.9)
Nursing home					70 (1.4)	592 (16.2)		81 (1.5)	699 (17.6)		105 (2.0)	731 (18.6)
BI at admission	mean ± SD	71.0 ± 32.6	17.4 ± 26.5		63.3 ± 32.9	16.7 ± 25.9		62.1 ± 32.4	17.7 ± 26.8		64.0 ± 32.4	20.5 ± 28.7
n = number of patients CCI = Charlson Comorbidity Index PRS = Pre-stroke Rankin Scale JCS = Japan Coma Scale BI = Barthel Index IQR = Interquartile range SD = standard deviation
