# Supplementary material for: Development and usability of a hospital standardized ADL ratio (HSAR) for elderly patients with cerebral infarction: a retrospective observational study using administrative claim data from 2012 to 2019 in Japan
Source: BMC Geriatr. 2023 Apr 18;23:235. doi: 10.1186/s12877-023-03957-4 (PMC10114477; doi:10.1186/s12877-023-03957-4)
Supplement: Supplementary file 2 — Additional file 2: Table S2. Variables in the logistic regression analysis in each period. [file 12877_2023_3957_MOESM2_ESM.xlsx]

## Sheet: TableS2
Table S2. Variables in the logistic regression analysis in each period
Variables	2012-2013		2014-2015		2016-2017		2018-2019
	OR	(95%CI)	OR	(95%CI)	OR	(95%CI)	OR	(95%CI)
Age	0.94	(0.93-0.95)	0.95	(0.94-0.96)	0.94	(0.93-0.95)	0.94	(0.94-0.95)
Male sex	1.14	(1.01-1.28)	1.07	(0.95-1.21)	0.98	(0.87-1.10)	0.99	(0.89-1.11)
Surgery	0.45	(0.36-0.56)	0.5	(0.41-0.61)	0.5	(0.41-0.60)	0.62	(0.52-0.74)
CCI score 0 (reference)
CCI score 1-2	0.79	(0.69-0.91)	0.82	(0.72-0.93)	0.75	(0.66-0.85)	0.82	(0.72-0.93)
CCI score 3+	0.52	(0.38-0.71)	0.58	(0.44-0.77)	0.64	(0.49-0.85)	0.64	(0.48-0.85)
PRS 0-2 (reference)
PRS 3-5	0.47	(0.42-0.53)	0.37	(0.32-0.43)	0.35	(0.30-0.40)	0.3	(0.26-0.35)
JCS 1-3 (reference)
JCS 10+	0.46	(0.37-0.57)	0.63	(0.51-0.77)	0.34	(0.27-0.43)	0.39	(0.31-0.49)
Timing of symptoms after 4days (reference)
Timing of symptoms within 3days	1.44	(1.14-1.81)	1	(0.78-1.30)	1.11	(0.88-1.39)	1.03	(0.82-1.29)
Admission from home (reference)
Admission from hospital			0.62	(0.44-0.86)	0.57	(0.41-0.78)	0.51	(0.37-0.72)
Admission from nursing home			0.25	(0.19-0.34)	0.28	(0.22-0.37)	0.35	(0.28-0.45)
BI at admission	1.04	(1.04-1.04)	1.04	(1.04-1.04)	1.03	(1.03-1.04)	1.03	(1.03-1.03)
CCI = Charlson comorbidity index PRS = Pre-stroke Rankin Scale CCI = Charlson comorbidity index JCS = Japan Coma Scale BI = Barthel Index OR = Odds ratio P values = two-sided significance
