# Supplementary material for: Development and usability of a hospital standardized ADL ratio (HSAR) for elderly patients with cerebral infarction: a retrospective observational study using administrative claim data from 2012 to 2019 in Japan
Source: BMC Geriatr. 2023 Apr 18;23:235. doi: 10.1186/s12877-023-03957-4 (PMC10114477; doi:10.1186/s12877-023-03957-4)
Supplement: Supplementary file 3 — Additional file 3: Table S3. Results of sensitivity analyses. [file 12877_2023_3957_MOESM3_ESM.xlsx]

## Sheet: Table S3
Table S3. Results of sensitivity analyses
Variables	Primary analysis			Sensitivity analysis*			Sensitivity analysis**
	OR	(95%CI)		OR	(95%CI)		OR	(95%CI)
Age	0.94	(0.94-0.95)		0.93	(0.92-0.93)		0.92	(0.92-0.93)
Male sex	1.04	(0.979-1.10)		1.14	(1.05-1.28)		1.13	(1.00-1.29)
Surgery	0.52	(0.32-0.47)		0.77	(0.66-0.90)		0.27	(0.22-0.32)
CCI score 0 (reference)
CCI score 1-2	0.79	(0.74-0.84)		0.69	(0.63-0.76)		0.59	(0.52-0.68)
CCI score 3+	0.59	(0.51-0.68)		0.47	(0.39-0.57)		0.36	(0.27-0.48)
PRS 0-2 (reference)
PRS 3-5	0.38	(0.36-0.41)		0.3	(0.27-0.32)		0.42	(0.36-0.49)
JCS 1-3 (reference)
JCS 10+	0.45	(0.40-0.50)		0.66	(0.56-0.77)		0.21	(0.16-0.28)
Timing of symptoms after 4days (reference)
Timing of symptoms within 3days	1.15	(1.03-1.29)		1.31	(1.12-1.53)		1.04	(0.84-1.29)
Admission from home (reference)
Admission from hospital	0.56	(0.46-0.67)		0.75	(0.53-1.06)		1.16	(0.64-2.10)
Admission from nursing home	0.29	(0.25-0.34)		0.21	(0.17-0.24)		0.41	(0.28-0.60)
BI at admission	1.04	(1.04-1.04)		1.04	(1.04-1.04)		1	(0.99-1.00)
CCI = Charlson comorbidity index
PRS = Pre-stroke Rankin Scale
CCI = Charlson comorbidity index
JCS = Japan Coma Scale
BI = Barthel Index
OR = Odds ratio
P values = two-sided significance
* sensitivity analysis excluding transferred patients
** sensitivity analysis excluding patients with a BI score <60 at admission
