# Supplementary material for: Development and usability of a hospital standardized ADL ratio (HSAR) for elderly patients with cerebral infarction: a retrospective observational study using administrative claim data from 2012 to 2019 in Japan
Source: BMC Geriatr. 2023 Apr 18;23:235. doi: 10.1186/s12877-023-03957-4 (PMC10114477; doi:10.1186/s12877-023-03957-4)
Supplement: Supplementary file 4 — Additional file 4: Table S4. Correlation of HSAR between in each period. [file 12877_2023_3957_MOESM4_ESM.xlsx]

## Sheet: TableS4
Table S4. Correlation of HSARbetween each period
Period	2012-2013	2014-2015	2016-2017	2018-2019
2012-2013		r=0.65 (P<0.001)	r=0.64 (P=0.001)	r=0.56 (P=0.007)
2014-2015			r=0.77 (P<0.001)	r=0.72 (P<0.001)
2016-2017				r=0.87 (P<0.001)
HSAR = Hospital Standardized ADL Ratio
r = correlation coefficient (Spearman’s non-parametric correlation)
P values = two-sided significance
Positive correlation coefficient means that hospitals with lower/ higher HSARs are likely to get similar results in the following period.
